# Supplementary material for: Non-Sexually Transmitted Infection (STI)-Related Pelvic Inflammatory Disease (PID)
Source: Microorganisms. 2025 Dec 10;13(12):2813. doi: 10.3390/microorganisms13122813 (PMC12735436; doi:10.3390/microorganisms13122813)
Supplement: Supplementary file 1 [file microorganisms-13-02813-s001.zip]

Archive with 1 entries (1 files):
- microorganisms-3979033-supplementary.pdf
